# Supplementary material for: NMR-Based Metabolomic Analysis for the Effects of Trimethylamine N-Oxide Treatment on C2C12 Myoblasts under Oxidative Stress
Source: Biomolecules. 2022 Sep 13;12(9):1288. doi: 10.3390/biom12091288 (PMC9496509; doi:10.3390/biom12091288)
Supplement: Supplementary file 1 [file biomolecules-12-01288-s001.zip]

Archive with 1 entries (1 files):
- biomolecules-1855461-supplementary.pdf
